# Supplementary material for: Geographic Distribution of Common Vampire Bat Desmodus rotundus (Chiroptera: Phyllostomidae) Shelters: Implications for the Spread of Rabies Virus to Cattle in Southeastern Brazil
Source: Pathogens. 2022 Aug 19;11(8):942. doi: 10.3390/pathogens11080942 (PMC9412479; doi:10.3390/pathogens11080942)
Supplement: Supplementary file 1 [file pathogens-11-00942-s001.zip]

Archive with 4 entries (4 files):
- Figure S1 D. Rotundus water tank (abandoned house).png
- Figure S2 D. Rotundus grotto (cave) (1).png
- Figure S3 D. Rotundus grotto (cave) (2).png
- Video S1 D. Rotundus in artificial shelter basement of and abandoned house..mp4
